# Supplementary material for: Unitary Coupled Cluster: Seizing the Quantum Moment
Source: J Phys Chem A. 2023 Jul 31;127(31):6567–76. doi: 10.1021/acs.jpca.3c02781 (PMC10424243; doi:10.1021/acs.jpca.3c02781)
Supplement: Supplementary file 2 — jp3c02781_si_002.xlsx [file jp3c02781_si_002.xlsx]

## Sheet: Data
Total Energies in Hartree
RHH = 1.0 Angs																	RHH = 2.0 Angs																	RHH = 3.0 Angs
# of Parameters	FEB-SPQE(0.01)	FEB-SPQE(0.01)Ia	FEB-SPQE(0.01)Ib	FEB-SPQE(0.01)Ic	# of Parameters	aFEB-SPQE(0.01)	aFEB-SPQE(0.01)Ia	aFEB-SPQE(0.01)Ib	aFEB-SPQE(0.01)Ic	# of Parameters	QEB-ADAPT-VQE-GSD(0.001)	QEB-ADAPT-VQE-GSDIa(0.001)	QEB-ADAPT-VQE-GSDIb(0.001)	QEB-ADAPT-VQE-GSDIc(0.001)	CCSDII		# of Parameters	FEB-SPQE(0.01)	FEB-SPQE(0.01)Ia	FEB-SPQE(0.01)Ib	FEB-SPQE(0.01)Ic	# of Parameters	aFEB-SPQE(0.01)	aFEB-SPQE(0.01)Ia	aFEB-SPQE(0.01)Ib	aFEB-SPQE(0.01)Ic	# of Parameters	QEB-ADAPT-VQE-GSD(0.001)	QEB-ADAPT-VQE-GSDIa(0.001)	QEB-ADAPT-VQE-GSDIb(0.001)	QEB-ADAPT-VQE-GSDIc(0.001)	CCSDII		# of Parameters	FEB-SPQE(0.01)	FEB-SPQE(0.01)Ia	FEB-SPQE(0.01)Ib	FEB-SPQE(0.01)Ic	# of Parameters	aFEB-SPQE(0.01)	aFEB-SPQE(0.01)Ia	aFEB-SPQE(0.01)Ib	aFEB-SPQE(0.01)Ic	# of Parameters	QEB-ADAPT-VQE-GSD(0.001)	QEB-ADAPT-VQE-GSDIa(0.001)	QEB-ADAPT-VQE-GSDIb(0.001)	QEB-ADAPT-VQE-GSDIc(0.001)	CCSDII
1	-3.17483	-3.25417	-3.25404	-3.23129	1	-3.17483	-3.25417	-3.25404	-3.23129	1	-3.17483	-3.25417	-3.25404	-3.23129	-3.25684		1	-2.42324	-2.91282	-2.89215	-2.67779	1	-2.42324	-2.91282	-2.89215	-2.67779	1	-2.42324	-2.91282	-2.89215	-2.67779	-2.82841		1	-2.08085	-4.04789	-3.59913	-2.7981	1	-2.08085	-4.04789	-3.59913	-2.7981	1	-2.08085	-4.0479	-3.59914	-2.7981	-2.82985
2	-3.1836	-3.25385	-3.2537	-3.23442	2	-3.1836	-3.25385	-3.2537	-3.23442	2	-3.1836	-3.25397	-3.25382	-3.23449	-3.25687		2	-2.45862	-2.88245	-2.85994	-2.69518	2	-2.45862	-2.88245	-2.85994	-2.69518	2	-2.45862	-2.87619	-2.85573	-2.69242	-2.83713		2	-2.15863	-3.20091	-2.96884	-2.71587	2	-2.15863	-3.20091	-2.96884	-2.71587	2	-2.14655	-3.53601	-3.33386	-2.89904	-2.83283
3	-3.19017	-3.25276	-3.25259	-3.23573	3	-3.19017	-3.25276	-3.25259	-3.23573	3	-3.19285	-3.25458	-3.25441	-3.23832	-3.25689		3	-2.52852	-2.87335	-2.8617	-2.75557	3	-2.52852	-2.87335	-2.8617	-2.75557	3	-2.53004	-2.87738	-2.8673	-2.75792	-2.85237		3	-2.25151	-2.8292	-2.71617	-2.66825	3	-2.25151	-2.8292	-2.71617	-2.66825	3	-2.23965	-3.13973	-3.07858	-2.92417	-2.83287
4	-3.19915	-3.2534	-3.25321	-3.23943	4	-3.19915	-3.2534	-3.25321	-3.23943	4	-3.19945	-3.25463	-3.25454	-3.24008	-3.2569		4	-2.58684	-2.8142	-2.80986	-2.75439	4	-2.58684	-2.8142	-2.80986	-2.75439	4	-2.59126	-2.83187	-2.8287	-2.767	-2.86003		4	-2.35714	-2.82892	-2.75764	-2.82145	4	-2.35714	-2.82892	-2.75764	-2.82145	4	-2.40803	-2.75346	-2.74891	-2.74787	-2.82975
5	-3.2062	-3.2537	-3.25359	-3.24147	5	-3.2062	-3.2537	-3.25359	-3.24147	5	-3.20647	-3.25374	-3.25364	-3.24156	-3.25692		5	-2.62396	-2.84741	-2.84489	-2.79705	5	-2.62396	-2.84741	-2.84489	-2.79705	5	-2.64914	-2.88094	-2.87942	-2.83145	-2.86154		5	-2.44588	-2.77242	-2.73947	-2.84234	5	-2.44588	-2.77242	-2.73947	-2.84234	5	-2.5488	-2.80381	-2.80119	-2.89035	-2.82937
6	-3.21298	-3.25307	-3.25296	-3.24303	6	-3.21298	-3.25307	-3.25296	-3.24303	6	-3.21376	-3.25292	-3.25281	-3.24312	-3.25691		6	-2.66933	-2.88518	-2.88429	-2.8457	6	-2.66933	-2.88518	-2.88429	-2.8457	6	-2.68007	-2.90713	-2.90619	-2.86705	-2.86112		6	-2.55269	-2.82443	-2.80494	-2.94435	6	-2.55269	-2.82443	-2.80494	-2.94435	6	-2.58791	-2.8088	-2.80307	-2.8668	-2.82852
7	-3.21565	-3.25377	-3.25366	-3.24414	7	-3.21565	-3.25377	-3.25366	-3.24414	7	-3.21633	-3.25352	-3.25342	-3.24413	-3.25691		7	-2.71852	-2.89465	-2.89407	-2.87351	7	-2.71852	-2.89465	-2.89407	-2.87351	7	-2.71881	-2.9013	-2.90068	-2.87787	-2.86006		7	-2.62953	-2.81817	-2.81372	-2.91478	7	-2.62953	-2.81817	-2.81372	-2.91478	7	-2.63061	-2.80175	-2.79957	-2.84785	-2.82678
8	-3.21907	-3.25269	-3.25263	-3.24423	8	-3.21907	-3.25269	-3.25263	-3.24423	8	-3.21941	-3.25253	-3.25247	-3.2442	-3.25691		8	-2.78205	-2.8696	-2.86929	-2.86006	8	-2.78205	-2.8696	-2.86929	-2.86006	8	-2.76943	-2.86658	-2.86627	-2.85502	-2.8582		8	-2.68512	-2.84138	-2.83865	-2.94312	8	-2.68512	-2.84138	-2.83865	-2.94312	8	-2.64571	-2.79253	-2.79024	-2.83359	-2.82658
9	-3.22256	-3.25162	-3.25159	-3.24433	9	-3.22256	-3.25162	-3.25159	-3.24433	9	-3.22257	-3.25158	-3.25155	-3.2443	-3.2569		9	-2.81621	-2.86445	-2.86429	-2.85871	9	-2.81621	-2.86445	-2.86429	-2.85871	9	-2.81526	-2.86397	-2.86393	-2.85753	-2.85704		9	-2.76806	-2.84241	-2.84148	-2.86946	9	-2.76806	-2.84241	-2.84148	-2.86946	9	-2.66177	-2.81082	-2.80799	-2.86427	-2.82583
10	-3.22562	-3.25231	-3.25228	-3.24573	10	-3.22562	-3.25231	-3.25228	-3.24573	10	-3.22546	-3.25225	-3.25222	-3.24564	-3.25692		10	-2.82344	-2.86576	-2.86601	-2.86064	10	-2.82344	-2.86575	-2.866	-2.86063	10	-2.83077	-2.86319	-2.86353	-2.85987	-2.86194		10	-2.78068	-2.84084	-2.84258	-2.86317	10	-2.78068	-2.84083	-2.84257	-2.86315	10	-2.6797	-2.81008	-2.80815	-2.86276	-2.8264
11	-3.22801	-3.25276	-3.25273	-3.24665	11	-3.22801	-3.25276	-3.25273	-3.24665	11	-3.22802	-3.25271	-3.25268	-3.24661	-3.25693		11	-2.82904	-2.86383	-2.86415	-2.86042	11	-2.82904	-2.86382	-2.86414	-2.86041	11	-2.8504	-2.85968	-2.8598	-2.85981	-2.86953		11	-2.78856	-2.8348	-2.83663	-2.85415	11	-2.78856	-2.83479	-2.83662	-2.85412	11	-2.69892	-2.82933	-2.82834	-2.87371	-2.82827
12	-3.22992	-3.25306	-3.25304	-3.24738	12	-3.22992	-3.25306	-3.25304	-3.24738	12	-3.2299	-3.25301	-3.25298	-3.24734	-3.25693		12	-2.83424	-2.86234	-2.86274	-2.86047	12	-2.83424	-2.86233	-2.86272	-2.86044	12	-2.85169	-2.85995	-2.86007	-2.85948	-2.87025		12	-2.79689	-2.83545	-2.83658	-2.8489	12	-2.79689	-2.83544	-2.83657	-2.84888	12	-2.70342	-2.82868	-2.82774	-2.86707	-2.82794
13	-3.23161	-3.25266	-3.25263	-3.24756	13	-3.23161	-3.25266	-3.25263	-3.24756	13	-3.23104	-3.25317	-3.25314	-3.24767	-3.25694		13	-2.83986	-2.86182	-2.86207	-2.86052	13	-2.83986	-2.8618	-2.86205	-2.86049	13	-2.85289	-2.86006	-2.86018	-2.85913	-2.87078		13	-2.80316	-2.83109	-2.8324	-2.84191	13	-2.80316	-2.83109	-2.83239	-2.8419	13	-2.70796	-2.82806	-2.82716	-2.85979	-2.82708
14	-3.23334	-3.25231	-3.25228	-3.24778	14	-3.23334	-3.25231	-3.25228	-3.24778	14	-3.23272	-3.25277	-3.25275	-3.24785	-3.25694		14	-2.84355	-2.86208	-2.86224	-2.86098	14	-2.84355	-2.86206	-2.86222	-2.86095	14	-2.8531	-2.86008	-2.8602	-2.85908	-2.87086		14	-2.80847	-2.82989	-2.83127	-2.8388	14	-2.80847	-2.82989	-2.83127	-2.83879	14	-2.7152	-2.82407	-2.8227	-2.8594	-2.82661
15	-3.23445	-3.25248	-3.25245	-3.24812	15	-3.23445	-3.25248	-3.25245	-3.24812	15	-3.23445	-3.25245	-3.25243	-3.24809	-3.25694		15	-2.84669	-2.86209	-2.86219	-2.86133	15	-2.84669	-2.86207	-2.86216	-2.86129	15	-2.85323	-2.86017	-2.86029	-2.85919	-2.87084		15	-2.81348	-2.82885	-2.83039	-2.83603	15	-2.81348	-2.82885	-2.83039	-2.83602	15	-2.71839	-2.82639	-2.82503	-2.86269	-2.82624
16	-3.23567	-3.25227	-3.25224	-3.24824	16	-3.23567	-3.25227	-3.25224	-3.24824	16	-3.2357	-3.25223	-3.2522	-3.2482	-3.25694		16	-2.84934	-2.86096	-2.86107	-2.86108	16	-2.84934	-2.86094	-2.86105	-2.86105	16	-2.85362	-2.8605	-2.8606	-2.85962	-2.8708		16	-2.81707	-2.82958	-2.83087	-2.83475	16	-2.81707	-2.82957	-2.83087	-2.83473	16	-2.72177	-2.82771	-2.82637	-2.86039	-2.82608
17	-3.23692	-3.25208	-3.25206	-3.24837	17	-3.23692	-3.25208	-3.25206	-3.24837	17	-3.23698	-3.25204	-3.25201	-3.24835	-3.25694		17	-2.85214	-2.86058	-2.86063	-2.8616	17	-2.8521	-2.86055	-2.8606	-2.86152	17	-2.85378	-2.86061	-2.86071	-2.85973	-2.87078		17	-2.821	-2.82834	-2.82915	-2.83062	17	-2.821	-2.82834	-2.82914	-2.83061	17	-2.72478	-2.82736	-2.82597	-2.86051	-2.82599
18	-3.23795	-3.25259	-3.25258	-3.24896	18	-3.23795	-3.25259	-3.25258	-3.24896	18	-3.23797	-3.25253	-3.25251	-3.24892	-3.25694		18	-2.85408	-2.85983	-2.85981	-2.86127	18	-2.85405	-2.85983	-2.85981	-2.86123	18	-2.85427	-2.86096	-2.86105	-2.8601	-2.87064		18	-2.82424	-2.82744	-2.82774	-2.82941	18	-2.82421	-2.82745	-2.82775	-2.82941	18	-2.72731	-2.82909	-2.82743	-2.86435	-2.82574
19	-3.23908	-3.2532	-3.25318	-3.24968	19	-3.23908	-3.2532	-3.25318	-3.24968	19	-3.23907	-3.2531	-3.25308	-3.2496	-3.25695		19	-2.85569	-2.85922	-2.8592	-2.86119	19	-2.85569	-2.8592	-2.85918	-2.86116	19	-2.85444	-2.86093	-2.86103	-2.85995	-2.87071		19	-2.82679	-2.82703	-2.82703	-2.82778	19	-2.82679	-2.82703	-2.82703	-2.82777	19	-2.7327	-2.82805	-2.82764	-2.85617	-2.82558
20	-3.24024	-3.2538	-3.25378	-3.25041	20	-3.24024	-3.2538	-3.25378	-3.25041	20	-3.24026	-3.25369	-3.25367	-3.25033	-3.25695		20	-2.85624	-2.85928	-2.85926	-2.86081	20	-2.85623	-2.85925	-2.85924	-2.86077	20	-2.85469	-2.86093	-2.86101	-2.86002	-2.87077		20	-2.82683	-2.82705	-2.82705	-2.82768	20	-2.82683	-2.82705	-2.82705	-2.82767	20	-2.73524	-2.8291	-2.82865	-2.85643	-2.82589
21	-3.24182	-3.25453	-3.25451	-3.25138	21	-3.24182	-3.25453	-3.25451	-3.25138	21	-3.24173	-3.25436	-3.25434	-3.25122	-3.25696		21	-2.85687	-2.85929	-2.85927	-2.86022	21	-2.85682	-2.85924	-2.85923	-2.86018	21	-2.85599	-2.8607	-2.86074	-2.86016	-2.87095		21	-2.82689	-2.82707	-2.82707	-2.82754	21	-2.82688	-2.82706	-2.82706	-2.82753	21	-2.73834	-2.82989	-2.82938	-2.85503	-2.82654
22	-3.24353	-3.25526	-3.25524	-3.25237	22	-3.24353	-3.25526	-3.25524	-3.25237	22	-3.24346	-3.25509	-3.25507	-3.25222	-3.25697		22	-2.85738	-2.85933	-2.85931	-2.85994	22	-2.85731	-2.85928	-2.85926	-2.85989	22	-2.85824	-2.86078	-2.8608	-2.86062	-2.87122		22	-2.82695	-2.82709	-2.82709	-2.82739	22	-2.82694	-2.82708	-2.82708	-2.82738	22	-2.74096	-2.83139	-2.83086	-2.85604	-2.82701
23	-3.24414	-3.25563	-3.25561	-3.25276	23	-3.24414	-3.25563	-3.25561	-3.25276	23	-3.24405	-3.25546	-3.25544	-3.2526	-3.25697		23	-2.85807	-2.85939	-2.85938	-2.85955	23	-2.85795	-2.85931	-2.8593	-2.85948	23	-2.85828	-2.86082	-2.86083	-2.86063	-2.87118		23	-2.82702	-2.82712	-2.82711	-2.82721	23	-2.82702	-2.82711	-2.8271	-2.8272	23	-2.74318	-2.83229	-2.83169	-2.85664	-2.82725
24	-3.24487	-3.25593	-3.25592	-3.25314	24	-3.24487	-3.25593	-3.25592	-3.25314	24	-3.24477	-3.25575	-3.25574	-3.25297	-3.25697		24	-2.85819	-2.85957	-2.85955	-2.85974	24	-2.85808	-2.85949	-2.85948	-2.85967	24	-2.85831	-2.86085	-2.86086	-2.86065	-2.87115												24	-2.7443	-2.83658	-2.83593	-2.8652	-2.82758
25	-3.24562	-3.25623	-3.25622	-3.25353	25	-3.24562	-3.25623	-3.25622	-3.25353	25	-3.24551	-3.25603	-3.25603	-3.25334	-3.25697		25	-2.85831	-2.85972	-2.85971	-2.85988	25	-2.8582	-2.85964	-2.85963	-2.85981	25	-2.85835	-2.86092	-2.86093	-2.86072	-2.87115												25	-2.74552	-2.83603	-2.83552	-2.86527	-2.82746
26	-3.24698	-3.2565	-3.25649	-3.25416	26	-3.24698	-3.2565	-3.25649	-3.25416	26	-3.24676	-3.25629	-3.25628	-3.25393	-3.25698		26	-2.85848	-2.85995	-2.85993	-2.86012	26	-2.85837	-2.85987	-2.85985	-2.86005	26	-2.8585	-2.86126	-2.86127	-2.86106	-2.87113												26	-2.74875	-2.83409	-2.83387	-2.86159	-2.82755
27	-3.24846	-3.2567	-3.25669	-3.25478	27	-3.24846	-3.2567	-3.25669	-3.25478	27	-3.24826	-3.25651	-3.25651	-3.25457	-3.25698		27	-2.85865	-2.86014	-2.86013	-2.86029	27	-2.85853	-2.86006	-2.86004	-2.86022	27	-2.85855	-2.86131	-2.86132	-2.86111	-2.8711												27	-2.75218	-2.83534	-2.83507	-2.86306	-2.82779
28	-3.24924	-3.25684	-3.25683	-3.25509	28	-3.24924	-3.25684	-3.25683	-3.25509	28	-3.24895	-3.25665	-3.25664	-3.25486	-3.25699		28	-2.85876	-2.86033	-2.86031	-2.86049	28	-2.85864	-2.86025	-2.86024	-2.86042	28	-2.8586	-2.86137	-2.86138	-2.86117	-2.87113												28	-2.76606	-2.82843	-2.82796	-2.85752	-2.8276
29	-3.25005	-3.25695	-3.25695	-3.2554	29	-3.25005	-3.25695	-3.25695	-3.2554	29	-3.2497	-3.25678	-3.25678	-3.25515	-3.257		29	-2.85888	-2.86057	-2.86055	-2.86074	29	-2.85876	-2.86049	-2.86048	-2.86067	29	-2.85883	-2.86168	-2.8617	-2.86147	-2.87121												29	-2.77321	-2.82546	-2.82507	-2.85245	-2.8276
30	-3.25065	-3.25703	-3.25703	-3.25557	30	-3.25065	-3.25703	-3.25703	-3.25557	30	-3.25028	-3.25688	-3.25687	-3.25533	-3.257		30	-2.85901	-2.86076	-2.86075	-2.86093	30	-2.85889	-2.86068	-2.86067	-2.86087	30	-2.85886	-2.86173	-2.86174	-2.86151	-2.87119												30	-2.7836	-2.8226	-2.82194	-2.8481	-2.82721
31	-3.2512	-3.25716	-3.25716	-3.25577	31	-3.2512	-3.25716	-3.25716	-3.25577	31	-3.2508	-3.25685	-3.25685	-3.25543	-3.257		31	-2.85917	-2.861	-2.861	-2.86119	31	-2.85905	-2.86092	-2.86092	-2.86111	31	-2.85898	-2.86191	-2.86193	-2.86169	-2.8711												31	-2.78861	-2.82257	-2.82245	-2.84637	-2.82676
32	-3.2517	-3.25714	-3.25713	-3.25586	32	-3.2517	-3.25714	-3.25713	-3.25586	32	-3.25133	-3.25699	-3.25698	-3.25563	-3.257		32	-2.85932	-2.86139	-2.86138	-2.86159	32	-2.8592	-2.8613	-2.8613	-2.86151	32	-2.85902	-2.86194	-2.86195	-2.86171	-2.87108												32	-2.79479	-2.82242	-2.82258	-2.84175	-2.82633
33	-3.25223	-3.25719	-3.25719	-3.256	33	-3.25223	-3.25719	-3.25719	-3.256	33	-3.25187	-3.25705	-3.25705	-3.25578	-3.257		33	-2.85953	-2.86173	-2.86172	-2.86192	33	-2.85942	-2.86163	-2.86163	-2.86184	33	-2.85917	-2.86206	-2.86207	-2.86184	-2.87102												33	-2.7984	-2.82177	-2.82191	-2.83815	-2.8263
34	-3.25269	-3.25723	-3.25722	-3.25613	34	-3.25269	-3.25723	-3.25722	-3.25613	34	-3.25235	-3.25718	-3.25718	-3.25597	-3.257		34	-2.85989	-2.86257	-2.86256	-2.86277	34	-2.85977	-2.86245	-2.86244	-2.86266	34	-2.85922	-2.86213	-2.86215	-2.86191	-2.87102												34	-2.80225	-2.8228	-2.82297	-2.83641	-2.82624
35	-3.25306	-3.25718	-3.25718	-3.25617	35	-3.25306	-3.25718	-3.25718	-3.25617	35	-3.25272	-3.25716	-3.25715	-3.25602	-3.257		35	-2.86063	-2.8637	-2.86369	-2.86383	35	-2.86046	-2.8635	-2.86349	-2.86364	35	-2.8595	-2.8627	-2.86272	-2.86247	-2.87103												35	-2.80578	-2.82331	-2.82346	-2.83538	-2.82652
36	-3.25353	-3.2573	-3.2573	-3.25635	36	-3.25353	-3.2573	-3.2573	-3.25635	36	-3.25313	-3.2572	-3.2572	-3.25615	-3.25701		36	-2.86182	-2.86492	-2.86491	-2.86507	36	-2.86161	-2.86467	-2.86466	-2.86482	36	-2.85954	-2.86277	-2.86279	-2.86254	-2.871												36	-2.80973	-2.82471	-2.82486	-2.83395	-2.82654
37	-3.25387	-3.25729	-3.25729	-3.25641	37	-3.25387	-3.25729	-3.25729	-3.25641	37	-3.25343	-3.25721	-3.25721	-3.25621	-3.25701		37	-2.86438	-2.86603	-2.86602	-2.86621	37	-2.86392	-2.86568	-2.86568	-2.86584	37	-2.85958	-2.86283	-2.86285	-2.86259	-2.87102												37	-2.81211	-2.82547	-2.82563	-2.83402	-2.8265
38	-3.25425	-3.25734	-3.25734	-3.25654	38	-3.25425	-3.25734	-3.25734	-3.25654	38	-3.25377	-3.25728	-3.25727	-3.25634	-3.25701		38	-2.86447	-2.8661	-2.8661	-2.86627	38	-2.86401	-2.86575	-2.86575	-2.86591	38	-2.8597	-2.863	-2.86302	-2.86276	-2.87108												38	-2.81376	-2.82616	-2.82631	-2.8353	-2.82682
39	-3.25464	-3.25738	-3.25738	-3.25667	39	-3.25464	-3.25738	-3.25738	-3.25667	39	-3.2541	-3.25734	-3.25734	-3.25647	-3.25701		39	-2.86456	-2.86618	-2.86618	-2.86633	39	-2.8641	-2.86583	-2.86583	-2.86596	39	-2.85977	-2.86307	-2.8631	-2.86281	-2.87111												39	-2.81712	-2.82644	-2.82639	-2.83418	-2.82695
40	-3.25488	-3.25739	-3.25738	-3.25672	40	-3.25488	-3.25739	-3.25738	-3.25672	40	-3.25432	-3.25735	-3.25735	-3.25653	-3.25701		40	-2.86463	-2.86625	-2.86624	-2.86639	40	-2.86418	-2.8659	-2.86589	-2.86603	40	-2.86025	-2.86361	-2.86364	-2.86312	-2.87141												40	-2.81845	-2.82634	-2.82637	-2.83264	-2.82702
41	-3.25514	-3.25738	-3.25738	-3.25677	41	-3.25514	-3.25738	-3.25738	-3.25677	41	-3.25452	-3.25734	-3.25734	-3.25657	-3.25701		41	-2.86471	-2.86636	-2.86636	-2.8665	41	-2.86426	-2.86602	-2.86601	-2.86615	41	-2.86031	-2.86364	-2.86368	-2.86316	-2.87139												41	-2.81988	-2.82645	-2.82647	-2.83209	-2.82721
42	-3.25535	-3.25736	-3.25736	-3.25682	42	-3.25535	-3.25736	-3.25736	-3.25682	42	-3.25471	-3.25733	-3.25734	-3.25662	-3.25701		42	-2.86478	-2.86649	-2.86649	-2.86662	42	-2.86434	-2.86616	-2.86615	-2.86628	42	-2.86091	-2.86431	-2.86434	-2.86384	-2.87131												42	-2.82044	-2.8265	-2.82651	-2.83211	-2.82713
43	-3.25556	-3.25734	-3.25734	-3.25686	43	-3.25556	-3.25734	-3.25734	-3.25686	43	-3.25491	-3.25735	-3.25735	-3.25667	-3.25701		43	-2.86488	-2.86657	-2.86657	-2.8667	43	-2.86445	-2.86624	-2.86624	-2.86636	43	-2.86097	-2.86435	-2.86437	-2.86386	-2.87141												43	-2.82209	-2.82649	-2.82645	-2.83114	-2.82734
44	-3.25577	-3.2574	-3.2574	-3.25695	44	-3.25577	-3.2574	-3.2574	-3.25695	44	-3.25514	-3.2574	-3.2574	-3.25677	-3.25701		44	-2.86497	-2.86673	-2.86672	-2.86685	44	-2.86456	-2.86641	-2.8664	-2.86652	44	-2.861	-2.86437	-2.86439	-2.86389	-2.87138												44	-2.82237	-2.82653	-2.82648	-2.83051	-2.82724
45	-3.25599	-3.25745	-3.25745	-3.25705	45	-3.25599	-3.25745	-3.25745	-3.25705	45	-3.25535	-3.25746	-3.25746	-3.25687	-3.25701		45	-2.8651	-2.86686	-2.86686	-2.86698	45	-2.8647	-2.86661	-2.86661	-2.86671	45	-2.86114	-2.86445	-2.86447	-2.86398	-2.87129												45	-2.82265	-2.82643	-2.82639	-2.83	-2.82725
46	-3.25623	-3.2575	-3.2575	-3.25716	46	-3.25623	-3.2575	-3.2575	-3.25716	46	-3.25561	-3.25749	-3.2575	-3.25697	-3.25701		46	-2.86523	-2.86704	-2.86704	-2.86714	46	-2.86485	-2.86679	-2.86678	-2.86688	46	-2.86117	-2.86446	-2.86448	-2.86398	-2.87126												46	-2.82281	-2.8265	-2.82646	-2.83	-2.82709
47	-3.25648	-3.25754	-3.25754	-3.25726	47	-3.25648	-3.25754	-3.25754	-3.25726	47	-3.25587	-3.25754	-3.25754	-3.25708	-3.25701		47	-2.86542	-2.86732	-2.86732	-2.86738	47	-2.86507	-2.86707	-2.86707	-2.86712	47	-2.86125	-2.86466	-2.86468	-2.86416	-2.87143												47	-2.82291	-2.82652	-2.82648	-2.82993	-2.82705
48	-3.25655	-3.25754	-3.25754	-3.25728	48	-3.25655	-3.25754	-3.25754	-3.25728	48	-3.25594	-3.25754	-3.25754	-3.25709	-3.25702		48	-2.86565	-2.86753	-2.86753	-2.86758	48	-2.86532	-2.8673	-2.86729	-2.86732	48	-2.86129	-2.86469	-2.86472	-2.8642	-2.8714												48	-2.82316	-2.82649	-2.82645	-2.82974	-2.82716
49	-3.25664	-3.25751	-3.25751	-3.25729	49	-3.25664	-3.25751	-3.25751	-3.25729	49	-3.25604	-3.25751	-3.25751	-3.2571	-3.25702		49	-2.86591	-2.86796	-2.86796	-2.86794	49	-2.8656	-2.86775	-2.86775	-2.86771	49	-2.86144	-2.86484	-2.86486	-2.86436	-2.87126												49	-2.8233	-2.82653	-2.82649	-2.82971	-2.82722
50	-3.2567	-3.25752	-3.25752	-3.2573	50	-3.2567	-3.25752	-3.25752	-3.2573	50	-3.25609	-3.25752	-3.25752	-3.25712	-3.25702		50	-2.8664	-2.86844	-2.86844	-2.86832	50	-2.86611	-2.86825	-2.86825	-2.86811	50	-2.86148	-2.86487	-2.8649	-2.86438	-2.8712												50	-2.82345	-2.8265	-2.82647	-2.82947	-2.82732
51	-3.25678	-3.25751	-3.25751	-3.25732	51	-3.25678	-3.25751	-3.25751	-3.25732	51	-3.25615	-3.25752	-3.25752	-3.25714	-3.25702		51	-2.86655	-2.86858	-2.86858	-2.86845	51	-2.86627	-2.8684	-2.8684	-2.86825	51	-2.86181	-2.86517	-2.8652	-2.86464	-2.87084												51	-2.82355	-2.8265	-2.82647	-2.82933	-2.82734
52	-3.25682	-3.25752	-3.25752	-3.25734	52	-3.25682	-3.25752	-3.25752	-3.25734	52	-3.25623	-3.25752	-3.25752	-3.25716	-3.25703		52	-2.86675	-2.8688	-2.8688	-2.86865	52	-2.86648	-2.86862	-2.86862	-2.86845	52	-2.86197	-2.86548	-2.86551	-2.8649	-2.87059												52	-2.8236	-2.82647	-2.82644	-2.82923	-2.82738
53	-3.25685	-3.25753	-3.25753	-3.25736	53	-3.25685	-3.25753	-3.25753	-3.25736	53	-3.25628	-3.25752	-3.25752	-3.25717	-3.25704		53	-2.86694	-2.86892	-2.86892	-2.86876	53	-2.86668	-2.86875	-2.86875	-2.86857	53	-2.86207	-2.86562	-2.86565	-2.86503	-2.87078												53	-2.82384	-2.82642	-2.82639	-2.8289	-2.82745
54	-3.25687	-3.25754	-3.25754	-3.25736	54	-3.25687	-3.25754	-3.25754	-3.25736	54	-3.2563	-3.25752	-3.25753	-3.25718	-3.25704		54	-2.86709	-2.86905	-2.86905	-2.86889	54	-2.86683	-2.86889	-2.86889	-2.8687	54	-2.86212	-2.86571	-2.86573	-2.86512	-2.87087												54	-2.82391	-2.82641	-2.82639	-2.82883	-2.82746
55	-3.25689	-3.25754	-3.25754	-3.25737	55	-3.25689	-3.25754	-3.25754	-3.25737	55	-3.25634	-3.25751	-3.25752	-3.25718	-3.25704		55	-2.86729	-2.8692	-2.8692	-2.86902	55	-2.86706	-2.86904	-2.86904	-2.86884	55	-2.86215	-2.86578	-2.8658	-2.86518	-2.87084												55	-2.82398	-2.82637	-2.82635	-2.82869	-2.82742
56	-3.25692	-3.25755	-3.25755	-3.25738	56	-3.25692	-3.25755	-3.25755	-3.25738	56	-3.25637	-3.25751	-3.25751	-3.25718	-3.25705		56	-2.8674	-2.86934	-2.86934	-2.86915	56	-2.86719	-2.8692	-2.8692	-2.86899	56	-2.86219	-2.8659	-2.86593	-2.86527	-2.87081												56	-2.82404	-2.82639	-2.82637	-2.82864	-2.82744
57	-3.25695	-3.25755	-3.25755	-3.25739	57	-3.25695	-3.25755	-3.25755	-3.25739	57	-3.25639	-3.25751	-3.25751	-3.25719	-3.25705		57	-2.86749	-2.86946	-2.86947	-2.86926	57	-2.86727	-2.86931	-2.86931	-2.8691	57	-2.86223	-2.86592	-2.86595	-2.86529	-2.87081												57	-2.82409	-2.8264	-2.82638	-2.82862	-2.82746
58	-3.25697	-3.25756	-3.25756	-3.25741	58	-3.25697	-3.25756	-3.25756	-3.25741	58	-3.25641	-3.25751	-3.25752	-3.25719	-3.25705		58	-2.86755	-2.86957	-2.86957	-2.86935	58	-2.86735	-2.86943	-2.86943	-2.86922	58	-2.8623	-2.86599	-2.86602	-2.86536	-2.87105												58	-2.82413	-2.82641	-2.82639	-2.82859	-2.82747
59	-3.257	-3.25756	-3.25756	-3.25741	59	-3.257	-3.25756	-3.25756	-3.25741	59	-3.25642	-3.25752	-3.25752	-3.2572	-3.25706		59	-2.86762	-2.86968	-2.86968	-2.86946	59	-2.86747	-2.86957	-2.86957	-2.86934	59	-2.86234	-2.86597	-2.866	-2.86533	-2.87109												59	-2.82418	-2.8264	-2.82638	-2.8285	-2.82746
60	-3.25702	-3.25755	-3.25755	-3.25742	60	-3.25702	-3.25755	-3.25755	-3.25742	60	-3.25646	-3.25753	-3.25754	-3.25722	-3.2571		60	-2.86773	-2.86982	-2.86982	-2.86959	60	-2.86755	-2.86962	-2.86963	-2.8694	60	-2.86237	-2.86601	-2.86604	-2.86537	-2.87105												60	-2.82423	-2.82641	-2.82639	-2.82847	-2.82743
61	-3.25705	-3.25755	-3.25755	-3.25743	61	-3.25705	-3.25755	-3.25755	-3.25743	61	-3.25649	-3.25754	-3.25754	-3.25724	-3.25713		61	-2.86781	-2.86988	-2.86988	-2.86966	61	-2.86764	-2.86967	-2.86967	-2.86945	61	-2.86251	-2.8662	-2.86624	-2.86552	-2.87084												61	-2.82442	-2.82639	-2.82637	-2.82827	-2.82746
62	-3.25707	-3.25755	-3.25755	-3.25743	62	-3.25707	-3.25755	-3.25755	-3.25743	62	-3.25653	-3.25755	-3.25755	-3.25725	-3.25718		62	-2.86791	-2.86994	-2.86994	-2.86972	62	-2.86773	-2.86982	-2.86983	-2.86961	62	-2.86256	-2.86629	-2.86633	-2.8656	-2.87093												62	-2.82448	-2.82636	-2.82634	-2.82813	-2.8275
63	-3.25709	-3.25756	-3.25756	-3.25744	63	-3.25709	-3.25756	-3.25756	-3.25744	63	-3.25657	-3.25757	-3.25757	-3.25728	-3.25722		63	-2.86797	-2.86997	-2.86997	-2.86975	63	-2.86784	-2.87001	-2.87001	-2.86978	63	-2.86258	-2.86632	-2.86637	-2.86561	-2.87096												63	-2.82454	-2.82632	-2.82631	-2.828	-2.82756
64	-3.25711	-3.25756	-3.25756	-3.25745	64	-3.25711	-3.25756	-3.25756	-3.25745	64	-3.25659	-3.25758	-3.25758	-3.25729	-3.25725		64	-2.86804	-2.86999	-2.87	-2.86978	64	-2.86789	-2.87008	-2.87008	-2.86986	64	-2.86261	-2.86634	-2.86638	-2.86563	-2.87099												64	-2.82464	-2.82633	-2.82632	-2.82791	-2.82754
65	-3.25714	-3.25756	-3.25756	-3.25746	65	-3.25714	-3.25756	-3.25756	-3.25746	65	-3.25663	-3.25758	-3.25758	-3.2573	-3.25729		65	-2.86811	-2.87008	-2.87008	-2.86987	65	-2.86797	-2.87016	-2.87016	-2.86995	65	-2.86263	-2.86635	-2.86639	-2.86564	-2.871												65	-2.82473	-2.82631	-2.8263	-2.82775	-2.82752
66	-3.25715	-3.25756	-3.25756	-3.25746	66	-3.25715	-3.25756	-3.25756	-3.25746	66	-3.25665	-3.25758	-3.25758	-3.25731	-3.25731		66	-2.86819	-2.87017	-2.87017	-2.86996	66	-2.86803	-2.87019	-2.87019	-2.86998	66	-2.86267	-2.86647	-2.86652	-2.86572	-2.87095												66	-2.82475	-2.82631	-2.8263	-2.82771	-2.82752
67	-3.25718	-3.25756	-3.25756	-3.25747	67	-3.25718	-3.25756	-3.25756	-3.25747	67	-3.25668	-3.25758	-3.25758	-3.25732	-3.25734		67	-2.86828	-2.87033	-2.87033	-2.87012	67	-2.8681	-2.87022	-2.87022	-2.87001	67	-2.8627	-2.86649	-2.86654	-2.86575	-2.87103												67	-2.82479	-2.82631	-2.8263	-2.82762	-2.82748
68	-3.2572	-3.25756	-3.25756	-3.25748	68	-3.2572	-3.25756	-3.25756	-3.25748	68	-3.25669	-3.25758	-3.25758	-3.25732	-3.25736		68	-2.86838	-2.87052	-2.87052	-2.8703	68	-2.86819	-2.87034	-2.87034	-2.87013	68	-2.86273	-2.86654	-2.86659	-2.86579	-2.87111												68	-2.82482	-2.8263	-2.82629	-2.82758	-2.8275
69	-3.25721	-3.25756	-3.25756	-3.25748	69	-3.25721	-3.25756	-3.25756	-3.25748	69	-3.25672	-3.25757	-3.25758	-3.25732	-3.25739		69	-2.8685	-2.87068	-2.87069	-2.87044	69	-2.86825	-2.87045	-2.87045	-2.87024	69	-2.86276	-2.86658	-2.86663	-2.86583	-2.87116												69	-2.82491	-2.82629	-2.82629	-2.82744	-2.82747
70	-3.25722	-3.25757	-3.25757	-3.25749	70	-3.25722	-3.25757	-3.25757	-3.25749	70	-3.25674	-3.25756	-3.25756	-3.25732	-3.25739		70	-2.86856	-2.87075	-2.87076	-2.87052	70	-2.86833	-2.87047	-2.87047	-2.87026	70	-2.86278	-2.86662	-2.86667	-2.86587	-2.87117												70	-2.82495	-2.8263	-2.82629	-2.82744	-2.82748
71	-3.25723	-3.25757	-3.25757	-3.25749	71	-3.25723	-3.25757	-3.25757	-3.25749	71	-3.25674	-3.25756	-3.25756	-3.25732	-3.2574		71	-2.86863	-2.87084	-2.87084	-2.87062	71	-2.8684	-2.87049	-2.87049	-2.87028	71	-2.86282	-2.8667	-2.86675	-2.86593	-2.87115												71	-2.825	-2.8263	-2.82629	-2.82742	-2.82757
72	-3.25724	-3.25757	-3.25757	-3.25749	72	-3.25724	-3.25757	-3.25757	-3.25749	72	-3.25676	-3.25756	-3.25757	-3.25733	-3.25742		72	-2.8687	-2.87086	-2.87087	-2.87065	72	-2.86849	-2.87061	-2.87061	-2.87041	72	-2.86285	-2.8667	-2.86675	-2.86593	-2.87116												72	-2.82502	-2.82629	-2.82629	-2.8274	-2.82755
73	-3.25725	-3.25757	-3.25757	-3.25749	73	-3.25725	-3.25757	-3.25757	-3.25749	73	-3.25678	-3.25756	-3.25756	-3.25733	-3.25743		73	-2.86879	-2.87088	-2.87089	-2.87067	73	-2.86863	-2.87074	-2.87074	-2.87052	73	-2.86286	-2.86672	-2.86677	-2.86595	-2.87118												73	-2.82505	-2.82629	-2.82629	-2.82737	-2.82757
74	-3.25727	-3.25757	-3.25757	-3.2575	74	-3.25727	-3.25757	-3.25757	-3.2575	74	-3.2568	-3.25756	-3.25756	-3.25733	-3.25745		74	-2.86887	-2.87093	-2.87093	-2.87072	74	-2.86871	-2.87078	-2.87079	-2.87057	74	-2.86288	-2.86672	-2.86677	-2.86596	-2.87117												74	-2.82513	-2.82629	-2.82629	-2.82728	-2.82753
75	-3.25728	-3.25757	-3.25757	-3.2575	75	-3.25728	-3.25757	-3.25757	-3.2575	75	-3.2568	-3.25756	-3.25756	-3.25734	-3.25746		75	-2.86896	-2.87098	-2.87098	-2.87077	75	-2.8688	-2.87083	-2.87084	-2.87062	75	-2.86303	-2.8671	-2.86715	-2.86626	-2.87103												75	-2.8253	-2.8263	-2.8263	-2.82718	-2.82739
76	-3.25729	-3.25757	-3.25757	-3.25751	76	-3.25729	-3.25757	-3.25757	-3.25751	76	-3.25681	-3.25756	-3.25756	-3.25734	-3.25746		76	-2.86902	-2.87105	-2.87105	-2.87084	76	-2.86886	-2.87091	-2.87091	-2.8707	76	-2.86328	-2.86715	-2.86719	-2.86639	-2.87106												76	-2.82537	-2.82631	-2.8263	-2.82718	-2.82737
77	-3.2573	-3.25757	-3.25757	-3.25751	77	-3.2573	-3.25757	-3.25757	-3.25751	77	-3.25681	-3.25756	-3.25756	-3.25734	-3.25747		77	-2.86909	-2.87111	-2.87111	-2.87092	77	-2.86892	-2.87097	-2.87097	-2.87077	77	-2.86331	-2.8672	-2.86725	-2.86644	-2.87112												77	-2.82539	-2.82631	-2.8263	-2.82713	-2.82738
78	-3.25734	-3.25758	-3.25758	-3.25753	78	-3.25734	-3.25758	-3.25758	-3.25753	78	-3.25681	-3.25756	-3.25757	-3.25734	-3.25747		78	-2.86913	-2.87114	-2.87114	-2.87096	78	-2.86897	-2.87099	-2.87099	-2.87081	78	-2.86335	-2.86723	-2.86728	-2.86646	-2.87113												78	-2.82541	-2.82631	-2.8263	-2.82711	-2.82739
79	-3.25739	-3.25758	-3.25758	-3.25753	79	-3.25739	-3.25758	-3.25758	-3.25753	79	-3.25682	-3.25756	-3.25756	-3.25734	-3.25748		79	-2.86919	-2.87116	-2.87115	-2.87099	79	-2.86903	-2.87101	-2.87101	-2.87084	79	-2.86338	-2.86726	-2.86731	-2.86649	-2.8711												79	-2.82543	-2.82632	-2.82632	-2.82712	-2.82737
80	-3.2574	-3.25758	-3.25758	-3.25754	80	-3.2574	-3.25758	-3.25758	-3.25754	80	-3.25692	-3.25754	-3.25754	-3.25736	-3.25748		80	-2.86925	-2.87125	-2.87125	-2.87108	80	-2.86909	-2.87108	-2.87108	-2.87091	80	-2.8634	-2.86727	-2.86732	-2.8665	-2.87109												80	-2.82551	-2.82633	-2.82632	-2.82711	-2.82728
81	-3.25742	-3.25757	-3.25757	-3.25754	81	-3.25742	-3.25757	-3.25757	-3.25754	81	-3.25692	-3.25754	-3.25754	-3.25736	-3.25749		81	-2.86931	-2.87131	-2.87131	-2.87114	81	-2.86914	-2.87117	-2.87117	-2.871	81	-2.86343	-2.86734	-2.86739	-2.86657	-2.8711												81	-2.82552	-2.82632	-2.82632	-2.8271	-2.82724
82	-3.25743	-3.25758	-3.25758	-3.25754	82	-3.25743	-3.25758	-3.25758	-3.25754	82	-3.25693	-3.25754	-3.25755	-3.25736	-3.25749		82	-2.86938	-2.87138	-2.87138	-2.87121	82	-2.86921	-2.87124	-2.87124	-2.87106	82	-2.86347	-2.86744	-2.86749	-2.86664	-2.87106												82	-2.82552	-2.82632	-2.82632	-2.82708	-2.82724
83	-3.25744	-3.25758	-3.25758	-3.25754	83	-3.25744	-3.25758	-3.25758	-3.25754	83	-3.25693	-3.25754	-3.25754	-3.25736	-3.25749		83	-2.86945	-2.87144	-2.87144	-2.87127	83	-2.86928	-2.87134	-2.87133	-2.87115	83	-2.86357	-2.86744	-2.86749	-2.86667	-2.8709												83	-2.82553	-2.82632	-2.82631	-2.82706	-2.82725
84	-3.25744	-3.25758	-3.25758	-3.25755	84	-3.25744	-3.25758	-3.25758	-3.25755	84	-3.25695	-3.25755	-3.25755	-3.25738	-3.25748		84	-2.86953	-2.87157	-2.87156	-2.87139	84	-2.86937	-2.87142	-2.87141	-2.87124	84	-2.86399	-2.86758	-2.86763	-2.86688	-2.87109												84	-2.82555	-2.82632	-2.82631	-2.82706	-2.82729
85	-3.25745	-3.25758	-3.25758	-3.25755	85	-3.25745	-3.25758	-3.25758	-3.25755	85	-3.25696	-3.25756	-3.25756	-3.25738	-3.25749		85	-2.86963	-2.87164	-2.87164	-2.87147	85	-2.86946	-2.87152	-2.87152	-2.87134	85	-2.8643	-2.86762	-2.86765	-2.86699	-2.87123												85	-2.82556	-2.82631	-2.82631	-2.82703	-2.82727
86	-3.25745	-3.25758	-3.25758	-3.25755	86	-3.25745	-3.25758	-3.25758	-3.25755	86	-3.25697	-3.25756	-3.25756	-3.25739	-3.2575		86	-2.86974	-2.87174	-2.87174	-2.87156	86	-2.86956	-2.8716	-2.87159	-2.87142	86	-2.86435	-2.86768	-2.86772	-2.86704	-2.87123												86	-2.82557	-2.82631	-2.82631	-2.82701	-2.82729
87	-3.25748	-3.2576	-3.2576	-3.25757	87	-3.25748	-3.2576	-3.2576	-3.25757	87	-3.25697	-3.25756	-3.25756	-3.25739	-3.2575		87	-2.86986	-2.87182	-2.87182	-2.87165	87	-2.86967	-2.87167	-2.87166	-2.87149	87	-2.8644	-2.86773	-2.86776	-2.86709	-2.87125												87	-2.82557	-2.82631	-2.82631	-2.827	-2.82729
88	-3.2575	-3.2576	-3.2576	-3.25758	88	-3.2575	-3.2576	-3.2576	-3.25758	88	-3.25706	-3.25757	-3.25757	-3.25742	-3.25749		88	-2.86995	-2.87193	-2.87193	-2.87176	88	-2.86978	-2.87181	-2.87181	-2.87164	88	-2.86442	-2.86778	-2.86782	-2.86714	-2.87126												88	-2.82558	-2.82631	-2.82631	-2.82698	-2.82728
89	-3.25751	-3.25761	-3.25761	-3.25758	89	-3.25751	-3.25761	-3.25761	-3.25758	89	-3.25706	-3.25757	-3.25757	-3.25742	-3.25749		89	-2.87006	-2.87207	-2.87207	-2.8719	89	-2.8699	-2.8719	-2.87189	-2.87172	89	-2.86453	-2.86794	-2.86798	-2.86727	-2.87135												89	-2.82563	-2.82629	-2.82629	-2.82691	-2.8273
90	-3.25752	-3.2576	-3.2576	-3.25758	90	-3.25752	-3.2576	-3.2576	-3.25758	90	-3.25713	-3.25756	-3.25756	-3.25744	-3.25746		90	-2.87017	-2.87223	-2.87223	-2.87205	90	-2.87001	-2.87203	-2.87203	-2.87186	90	-2.86458	-2.868	-2.86804	-2.86733	-2.87146												90	-2.82565	-2.82629	-2.82629	-2.82692	-2.82731
91	-3.25752	-3.2576	-3.2576	-3.25758	91	-3.25752	-3.2576	-3.2576	-3.25758	91	-3.25714	-3.25756	-3.25756	-3.25744	-3.25746		91	-2.87034	-2.87239	-2.87238	-2.87221	91	-2.87016	-2.8722	-2.87219	-2.87202	91	-2.86468	-2.86814	-2.86818	-2.86746	-2.87162												91	-2.82576	-2.82627	-2.82627	-2.82674	-2.8274
92	-3.25753	-3.25761	-3.25761	-3.25759	92	-3.25753	-3.25761	-3.25761	-3.25759	92	-3.25715	-3.25756	-3.25756	-3.25744	-3.25746		92	-2.87047	-2.87249	-2.87249	-2.87231	92	-2.8703	-2.8723	-2.8723	-2.87212	92	-2.8647	-2.86816	-2.86819	-2.86747	-2.87165												92	-2.82577	-2.82627	-2.82627	-2.82672	-2.8274
93	-3.25754	-3.25761	-3.25761	-3.25759	93	-3.25754	-3.25761	-3.25761	-3.25759	93	-3.25717	-3.25756	-3.25756	-3.25745	-3.25747		93	-2.87061	-2.87261	-2.87261	-2.87243	93	-2.87044	-2.87243	-2.87242	-2.87224	93	-2.86473	-2.86819	-2.86823	-2.8675	-2.87168												93	-2.82578	-2.82626	-2.82627	-2.8267	-2.8274
94	-3.25754	-3.25761	-3.25761	-3.25759	94	-3.25754	-3.25761	-3.25761	-3.25759	94	-3.2572	-3.25757	-3.25757	-3.25746	-3.25747		94	-2.87079	-2.87273	-2.87273	-2.87256	94	-2.87063	-2.87255	-2.87254	-2.87237	94	-2.86484	-2.86835	-2.86839	-2.86764	-2.8717												94	-2.82579	-2.82626	-2.82626	-2.82668	-2.82741
95	-3.25754	-3.25761	-3.25761	-3.25759	95	-3.25754	-3.25761	-3.25761	-3.25759	95	-3.25722	-3.25757	-3.25757	-3.25747	-3.25747		95	-2.87101	-2.87285	-2.87285	-2.87267	95	-2.87086	-2.87266	-2.87266	-2.87249	95	-2.86487	-2.86845	-2.86849	-2.86772	-2.87175												95	-2.8258	-2.82626	-2.82626	-2.82669	-2.82739
96	-3.25756	-3.25761	-3.25761	-3.25759	96	-3.25756	-3.25761	-3.25761	-3.25759	96	-3.25723	-3.25757	-3.25757	-3.25747	-3.25747		96	-2.87124	-2.87298	-2.87297	-2.87281	96	-2.87109	-2.87279	-2.87278	-2.87263	96	-2.86497	-2.86856	-2.8686	-2.86783	-2.87185												96	-2.82581	-2.82627	-2.82627	-2.82669	-2.82741
97	-3.25756	-3.25761	-3.25761	-3.25759	97	-3.25756	-3.25761	-3.25761	-3.25759	97	-3.25724	-3.25756	-3.25756	-3.25747	-3.25745		97	-2.87161	-2.87307	-2.87306	-2.87291	97	-2.87143	-2.87287	-2.87287	-2.87272	97	-2.86501	-2.86864	-2.86868	-2.86791	-2.87182												97	-2.82584	-2.82627	-2.82627	-2.82669	-2.82735
98	-3.25757	-3.25761	-3.25761	-3.2576	98	-3.25757	-3.25761	-3.25761	-3.2576	98	-3.25724	-3.25756	-3.25756	-3.25747	-3.25746		98	-2.87176	-2.87307	-2.87307	-2.87293	98	-2.87158	-2.87287	-2.87287	-2.87273	98	-2.86527	-2.8692	-2.86923	-2.86842	-2.87205												98	-2.82585	-2.82625	-2.82626	-2.82663	-2.82734
99	-3.25757	-3.25761	-3.25761	-3.2576	99	-3.25757	-3.25761	-3.25761	-3.2576	99	-3.25725	-3.25756	-3.25756	-3.25747	-3.25745		99	-2.87196	-2.87304	-2.87304	-2.87292	99	-2.87177	-2.87285	-2.87284	-2.87273	99	-2.8654	-2.86959	-2.86962	-2.86876	-2.87214												99	-2.82587	-2.82626	-2.82626	-2.82663	-2.82734
100	-3.25757	-3.25761	-3.25761	-3.2576	100	-3.25757	-3.25761	-3.25761	-3.2576	100	-3.25726	-3.25756	-3.25756	-3.25748	-3.25745		100	-2.872	-2.87306	-2.87306	-2.87294	100	-2.87181	-2.87285	-2.87285	-2.87274	100	-2.86555	-2.86968	-2.86971	-2.86887	-2.87201												100	-2.82587	-2.82626	-2.82626	-2.82663	-2.82734
101	-3.25757	-3.25761	-3.25761	-3.2576	101	-3.25757	-3.25761	-3.25761	-3.2576	101	-3.25726	-3.25756	-3.25757	-3.25748	-3.25745		101	-2.87204	-2.87308	-2.87308	-2.87297	101	-2.87192	-2.87291	-2.87291	-2.87278	101	-2.86576	-2.86985	-2.86988	-2.86906	-2.87204												101	-2.82588	-2.82626	-2.82626	-2.82662	-2.82735
										102	-3.25727	-3.25756	-3.25756	-3.25748	-3.25745		102	-2.87209	-2.87308	-2.87307	-2.87297	102	-2.87195	-2.87293	-2.87293	-2.8728	102	-2.86585	-2.87002	-2.87006	-2.86921	-2.87211												102	-2.82588	-2.82626	-2.82626	-2.82661	-2.82737
										103	-3.25728	-3.25756	-3.25757	-3.25748	-3.25746		103	-2.87214	-2.87307	-2.87307	-2.87298	103	-2.87199	-2.87297	-2.87297	-2.87284	103	-2.86605	-2.87006	-2.87009	-2.8693	-2.87194												103	-2.82588	-2.82626	-2.82626	-2.82661	-2.82733
										104	-3.25729	-3.25757	-3.25757	-3.25749	-3.25747		104	-2.87223	-2.87313	-2.87313	-2.87302	104	-2.87203	-2.87302	-2.87302	-2.87289	104	-2.86632	-2.87046	-2.87049	-2.86966	-2.87219												104	-2.82589	-2.82626	-2.82626	-2.82662	-2.82732
										105	-3.2573	-3.25757	-3.25757	-3.25749	-3.25748		105	-2.87232	-2.8732	-2.8732	-2.87307	105	-2.87208	-2.87306	-2.87306	-2.87293	105	-2.86645	-2.8704	-2.87043	-2.86965	-2.87232												105	-2.8259	-2.82625	-2.82625	-2.82661	-2.82731
										106	-3.25732	-3.25757	-3.25757	-3.2575	-3.2575		106	-2.87235	-2.8732	-2.8732	-2.87309	106	-2.87212	-2.87312	-2.87312	-2.87299	106	-2.86653	-2.87039	-2.87042	-2.86966	-2.87238												106	-2.8259	-2.82626	-2.82626	-2.82661	-2.82729
										107	-3.25733	-3.25758	-3.25758	-3.25751	-3.2575		107	-2.8724	-2.87319	-2.8732	-2.87309	107	-2.87221	-2.87318	-2.87319	-2.87304	107	-2.86679	-2.87045	-2.87048	-2.86975	-2.87244												107	-2.82594	-2.82625	-2.82625	-2.82655	-2.82729
										108	-3.25734	-3.25758	-3.25758	-3.25751	-3.2575		108	-2.87244	-2.87322	-2.87322	-2.87312	108	-2.87224	-2.87318	-2.87318	-2.87305	108	-2.86692	-2.87059	-2.87062	-2.86989	-2.8725												108	-2.82595	-2.82625	-2.82625	-2.82654	-2.82727
										109	-3.25734	-3.25758	-3.25758	-3.25751	-3.25751		109	-2.87249	-2.87324	-2.87324	-2.87315	109	-2.87227	-2.87317	-2.87317	-2.87305	109	-2.86699	-2.87061	-2.87063	-2.86992	-2.87256												109	-2.82599	-2.82624	-2.82624	-2.82647	-2.82725
										110	-3.25735	-3.25758	-3.25758	-3.25752	-3.25752		110	-2.87251	-2.87327	-2.87327	-2.87318	110	-2.87232	-2.8732	-2.8732	-2.87308	110	-2.86709	-2.87071	-2.87073	-2.87002	-2.8726												110	-2.826	-2.82624	-2.82624	-2.82647	-2.82723
										111	-3.25735	-3.25758	-3.25758	-3.25752	-3.25752		111	-2.87255	-2.87331	-2.87331	-2.87322	111	-2.87237	-2.87322	-2.87322	-2.87311	111	-2.86715	-2.87073	-2.87075	-2.87003	-2.87265												111	-2.82602	-2.82624	-2.82623	-2.82645	-2.82722
										112	-3.25737	-3.25758	-3.25758	-3.25752	-3.25753		112	-2.87259	-2.87334	-2.87334	-2.87325	112	-2.87241	-2.87325	-2.87325	-2.87314	112	-2.86726	-2.87073	-2.87076	-2.87007	-2.87258												112	-2.82603	-2.82623	-2.82623	-2.82642	-2.82722
										113	-3.25737	-3.25758	-3.25758	-3.25752	-3.25754		113	-2.87264	-2.87338	-2.87338	-2.8733	113	-2.87246	-2.87328	-2.87328	-2.87318	113	-2.86739	-2.87075	-2.87077	-2.87012	-2.87263												113	-2.82603	-2.82623	-2.82623	-2.82641	-2.82722
										114	-3.25738	-3.25758	-3.25758	-3.25752	-3.25754		114	-2.87267	-2.87341	-2.87341	-2.87333	114	-2.8725	-2.87332	-2.87331	-2.87322	114	-2.86757	-2.87087	-2.87089	-2.87024	-2.8727												114	-2.82604	-2.82623	-2.82623	-2.8264	-2.8272
										115	-3.25738	-3.25759	-3.25759	-3.25753	-3.25754		115	-2.8727	-2.87344	-2.87344	-2.87336	115	-2.87254	-2.87332	-2.87332	-2.87323	115	-2.86764	-2.87094	-2.87096	-2.87031	-2.8727												115	-2.82605	-2.82623	-2.82623	-2.82639	-2.8272
										116	-3.25739	-3.25759	-3.25759	-3.25753	-3.25755		116	-2.87274	-2.87347	-2.87347	-2.87339	116	-2.87259	-2.87334	-2.87334	-2.87326	116	-2.86782	-2.87094	-2.87095	-2.87036	-2.87274												116	-2.82605	-2.82623	-2.82623	-2.82639	-2.82721
										117	-3.25739	-3.25759	-3.25759	-3.25753	-3.25755		117	-2.87278	-2.87351	-2.8735	-2.87343	117	-2.87263	-2.87337	-2.87336	-2.87329	117	-2.86792	-2.87096	-2.87098	-2.87041	-2.87271												117	-2.82606	-2.82623	-2.82623	-2.82639	-2.82723
										118	-3.2574	-3.25759	-3.25759	-3.25753	-3.25756		118	-2.8728	-2.87352	-2.87351	-2.87344	118	-2.87267	-2.87339	-2.87338	-2.87331	118	-2.8682	-2.8711	-2.87111	-2.87059	-2.87295												118	-2.82606	-2.82623	-2.82623	-2.82637	-2.82721
										119	-3.2574	-3.25759	-3.25759	-3.25753	-3.25756		119	-2.87283	-2.87351	-2.87351	-2.87345	119	-2.87271	-2.87338	-2.87338	-2.87331	119	-2.86829	-2.87112	-2.87114	-2.87062	-2.87308												119	-2.82607	-2.82623	-2.82623	-2.82637	-2.82721
										120	-3.2574	-3.25759	-3.25759	-3.25754	-3.25756		120	-2.87286	-2.87351	-2.8735	-2.87344	120	-2.87274	-2.87338	-2.87338	-2.87332	120	-2.8684	-2.87121	-2.87122	-2.87071	-2.873												120	-2.82608	-2.82623	-2.82623	-2.82635	-2.82723
										121	-3.2574	-3.25759	-3.25759	-3.25754	-3.25756		121	-2.87289	-2.87351	-2.87351	-2.87345	121	-2.87277	-2.8734	-2.8734	-2.87334	121	-2.86843	-2.87117	-2.87118	-2.87067	-2.87305												121	-2.82609	-2.82623	-2.82623	-2.82635	-2.82719
										122	-3.2574	-3.25759	-3.25759	-3.25754	-3.25756		122	-2.87291	-2.87352	-2.87352	-2.87346	122	-2.8728	-2.8734	-2.8734	-2.87335	122	-2.86849	-2.87118	-2.87119	-2.87069	-2.87307												122	-2.82611	-2.82623	-2.82623	-2.82634	-2.82721
										123	-3.25741	-3.25759	-3.25759	-3.25754	-3.25756		123	-2.87294	-2.87352	-2.87352	-2.87346	123	-2.87283	-2.87341	-2.87341	-2.87336	123	-2.86872	-2.8714	-2.87142	-2.8709	-2.87319												123	-2.82611	-2.82623	-2.82623	-2.82634	-2.82722
										124	-3.25741	-3.25759	-3.25759	-3.25754	-3.25757		124	-2.87296	-2.87353	-2.87353	-2.87347	124	-2.87286	-2.87341	-2.87341	-2.87337	124	-2.86886	-2.87151	-2.87153	-2.87101	-2.87305												124	-2.82614	-2.82623	-2.82623	-2.82631	-2.82719
										125	-3.25741	-3.25759	-3.25759	-3.25754	-3.25757		125	-2.87298	-2.87354	-2.87354	-2.87349	125	-2.87288	-2.87341	-2.87341	-2.87338	125	-2.86903	-2.87164	-2.87165	-2.87116	-2.87312												125	-2.82615	-2.82623	-2.82623	-2.82629	-2.8272
										126	-3.25741	-3.25759	-3.25759	-3.25754	-3.25757		126	-2.87301	-2.87355	-2.87354	-2.8735	126	-2.87291	-2.87341	-2.87341	-2.87338	126	-2.86922	-2.8718	-2.87182	-2.87131	-2.87323												126	-2.82615	-2.82623	-2.82623	-2.82629	-2.8272
										127	-3.25742	-3.25759	-3.25759	-3.25754	-3.25758		127	-2.87306	-2.87354	-2.87354	-2.87351	127	-2.87296	-2.87345	-2.87345	-2.87341	127	-2.86937	-2.87183	-2.87185	-2.87137	-2.87336												127	-2.82617	-2.82623	-2.82623	-2.82627	-2.82719
										128	-3.25744	-3.25759	-3.25759	-3.25755	-3.25755		128	-2.87308	-2.87353	-2.87353	-2.87351	128	-2.87299	-2.87345	-2.87345	-2.87341	128	-2.86947	-2.87194	-2.87196	-2.87149	-2.87339												128	-2.82617	-2.82623	-2.82623	-2.82627	-2.82719
										129	-3.25745	-3.2576	-3.2576	-3.25756	-3.25755		129	-2.8731	-2.87353	-2.87353	-2.8735	129	-2.87301	-2.87344	-2.87344	-2.87341	129	-2.86964	-2.87201	-2.87203	-2.87158	-2.87345												129	-2.82617	-2.82623	-2.82623	-2.82627	-2.82717
										130	-3.25748	-3.2576	-3.2576	-3.25757	-3.25755		130	-2.87315	-2.87356	-2.87356	-2.87354	130	-2.87305	-2.87349	-2.87349	-2.87346	130	-2.86986	-2.87219	-2.87221	-2.87177	-2.87347												130	-2.82619	-2.82623	-2.82623	-2.82626	-2.82715
										131	-3.25749	-3.2576	-3.2576	-3.25757	-3.25756		131	-2.87318	-2.87361	-2.87361	-2.87358	131	-2.87309	-2.87354	-2.87354	-2.87351	131	-2.87011	-2.87238	-2.87239	-2.87199	-2.87327												131	-2.82619	-2.82623	-2.82623	-2.82626	-2.82715
										132	-3.25749	-3.25761	-3.25761	-3.25757	-3.25756		132	-2.87322	-2.87366	-2.87366	-2.87363	132	-2.87317	-2.87363	-2.87362	-2.87359	132	-2.87047	-2.8727	-2.87271	-2.8723	-2.87263												132	-2.82619	-2.82623	-2.82623	-2.82626	-2.82715
										133	-3.2575	-3.25761	-3.25761	-3.25758	-3.25757		133	-2.87329	-2.87374	-2.87374	-2.87371	133	-2.87331	-2.87374	-2.87373	-2.87369	133	-2.87068	-2.87291	-2.87293	-2.87252	-2.87258												133	-2.8262	-2.82623	-2.82623	-2.82626	-2.82716
										134	-3.25751	-3.25761	-3.25761	-3.25758	-3.25757		134	-2.87342	-2.87386	-2.87386	-2.87382	134	-2.87339	-2.87378	-2.87378	-2.87372	134	-2.87117	-2.87329	-2.8733	-2.87296	-2.87279												134	-2.8262	-2.82623	-2.82623	-2.82626	-2.82717
										135	-3.25751	-3.25761	-3.25761	-3.25758	-3.25758		135	-2.87352	-2.87391	-2.87391	-2.87385	135	-2.87342	-2.8738	-2.8738	-2.87374	135	-2.87139	-2.87343	-2.87344	-2.87314	-2.87282												135	-2.8262	-2.82623	-2.82623	-2.82626	-2.82715
										136	-3.25752	-3.25761	-3.25761	-3.25758	-3.25757		136	-2.87355	-2.87393	-2.87393	-2.87387	136	-2.87345	-2.87382	-2.87382	-2.87376	136	-2.87159	-2.87339	-2.8734	-2.87313	-2.87289												136	-2.8262	-2.82624	-2.82624	-2.82626	-2.82716
										137	-3.25752	-3.25761	-3.25761	-3.25758	-3.25757		137	-2.87358	-2.87395	-2.87395	-2.87389	137	-2.87347	-2.87382	-2.87382	-2.87376	137	-2.87165	-2.87338	-2.87339	-2.87314	-2.87298												137	-2.82621	-2.82624	-2.82624	-2.82626	-2.82717
										138	-3.25753	-3.25761	-3.25761	-3.25758	-3.25758		138	-2.8736	-2.87395	-2.87395	-2.8739	138	-2.8735	-2.87383	-2.87383	-2.87377	138	-2.87177	-2.87339	-2.8734	-2.87316	-2.87321												138	-2.82622	-2.82624	-2.82624	-2.82625	-2.82715
										139	-3.25755	-3.25761	-3.25761	-3.25759	-3.25758		139	-2.87363	-2.87395	-2.87395	-2.8739	139	-2.87352	-2.87383	-2.87383	-2.87378	139	-2.87186	-2.87338	-2.87339	-2.87317	-2.87321												139	-2.82622	-2.82624	-2.82624	-2.82626	-2.82715
										140	-3.25756	-3.25761	-3.25761	-3.25759	-3.25759		140	-2.87365	-2.87396	-2.87396	-2.87392	140	-2.87354	-2.87383	-2.87383	-2.87379	140	-2.87198	-2.87346	-2.87347	-2.87325	-2.87333												140	-2.82623	-2.82625	-2.82625	-2.82626	-2.82714
										141	-3.25756	-3.25761	-3.25761	-3.25759	-3.25759		141	-2.87368	-2.87396	-2.87396	-2.87393	141	-2.87356	-2.87383	-2.87383	-2.8738	141	-2.87216	-2.8735	-2.8735	-2.8733	-2.87337												141	-2.82623	-2.82625	-2.82625	-2.82627	-2.82715
										142	-3.25756	-3.25761	-3.25761	-3.25759	-3.25759		142	-2.8737	-2.87396	-2.87396	-2.87393	142	-2.87357	-2.87383	-2.87383	-2.8738	142	-2.87234	-2.87356	-2.87357	-2.87336	-2.8734												142	-2.82623	-2.82626	-2.82626	-2.82627	-2.82714
										143	-3.25756	-3.25761	-3.25761	-3.25759	-3.2576		143	-2.87372	-2.87396	-2.87396	-2.87393	143	-2.87359	-2.87384	-2.87384	-2.8738	143	-2.87245	-2.8736	-2.87361	-2.87342	-2.87342												143	-2.82624	-2.82627	-2.82627	-2.82629	-2.82714
										144	-3.25757	-3.25761	-3.25761	-3.2576	-3.25759		144	-2.87373	-2.87396	-2.87396	-2.87393	144	-2.8736	-2.87383	-2.87383	-2.8738	144	-2.87259	-2.87369	-2.87369	-2.87351	-2.87351												144	-2.82627	-2.82628	-2.82628	-2.8263	-2.82712
										145	-3.25757	-3.25761	-3.25761	-3.2576	-3.25759		145	-2.87375	-2.87397	-2.87397	-2.87394	145	-2.87361	-2.87384	-2.87384	-2.8738	145	-2.87274	-2.87368	-2.87368	-2.87352	-2.87348												145	-2.82628	-2.82629	-2.82629	-2.8263	-2.82712
										146	-3.25757	-3.25761	-3.25761	-3.2576	-3.25759		146	-2.87376	-2.87398	-2.87398	-2.87395	146	-2.87362	-2.87384	-2.87384	-2.87381	146	-2.87281	-2.87371	-2.87372	-2.87356	-2.87351												146	-2.82628	-2.82629	-2.82629	-2.8263	-2.8271
										147	-3.25757	-3.25761	-3.25761	-3.2576	-3.25759		147	-2.87377	-2.87398	-2.87398	-2.87395	147	-2.87363	-2.87384	-2.87384	-2.87381	147	-2.8729	-2.87377	-2.87378	-2.87362	-2.87359												147	-2.8263	-2.82631	-2.82631	-2.82632	-2.82711
										148	-3.25758	-3.25761	-3.25761	-3.2576	-3.25759		148	-2.87378	-2.87398	-2.87398	-2.87396	148	-2.87365	-2.87385	-2.87385	-2.87382	148	-2.87298	-2.87377	-2.87378	-2.87363	-2.87361												148	-2.8263	-2.82631	-2.82631	-2.82632	-2.82712
										149	-3.25758	-3.25761	-3.25761	-3.2576	-3.2576		149	-2.87379	-2.87398	-2.87398	-2.87396	149	-2.87366	-2.87385	-2.87385	-2.87382	149	-2.87305	-2.87381	-2.87382	-2.87368	-2.87358												149	-2.82631	-2.82633	-2.82633	-2.82634	-2.82712
										150	-3.25758	-3.25761	-3.25761	-3.2576	-3.2576		150	-2.87381	-2.87399	-2.87399	-2.87397	150	-2.87368	-2.87385	-2.87385	-2.87382	150	-2.87316	-2.87388	-2.87389	-2.87375	-2.87348												150	-2.82632	-2.82633	-2.82633	-2.82634	-2.82712
										151	-3.25758	-3.25761	-3.25761	-3.2576	-3.2576		151	-2.87382	-2.87399	-2.87399	-2.87397	151	-2.87369	-2.87385	-2.87385	-2.87383	151	-2.87326	-2.87389	-2.8739	-2.87379	-2.87359												151	-2.82645	-2.8265	-2.8265	-2.82654	-2.82713
										152	-3.25759	-3.25761	-3.25761	-3.2576	-3.2576		152	-2.87384	-2.87399	-2.87399	-2.87397	152	-2.87371	-2.87385	-2.87385	-2.87383	152	-2.87334	-2.87391	-2.87391	-2.87381	-2.87367												152	-2.82648	-2.8265	-2.8265	-2.82652	-2.82715
																	153	-2.87385	-2.874	-2.874	-2.87398	153	-2.87373	-2.87384	-2.87384	-2.87382	153	-2.87343	-2.87394	-2.87394	-2.87385	-2.87381												153	-2.82649	-2.82651	-2.82651	-2.82653	-2.82714
																	154	-2.87387	-2.87399	-2.87399	-2.87398	154	-2.87374	-2.87385	-2.87385	-2.87383	154	-2.87359	-2.87398	-2.87399	-2.87392	-2.87386												154	-2.82653	-2.82655	-2.82655	-2.82657	-2.82717
																	155	-2.87389	-2.87399	-2.87399	-2.87398	155	-2.87375	-2.87385	-2.87385	-2.87383	155	-2.87369	-2.87398	-2.87398	-2.87394	-2.87393												155	-2.82655	-2.82658	-2.82658	-2.82661	-2.82717
																	156	-2.87389	-2.87399	-2.87399	-2.87398	156	-2.87376	-2.87385	-2.87385	-2.87384	156	-2.87374	-2.87399	-2.87399	-2.87395	-2.87393												156	-2.82715	-2.82716	-2.82716	-2.82717	-2.82743
																	157	-2.8739	-2.87399	-2.87399	-2.87398	157	-2.87377	-2.87385	-2.87385	-2.87384	157	-2.87384	-2.874	-2.874	-2.87397	-2.87399												157	-2.82721	-2.82721	-2.82721	-2.82722	-2.82744
																											158	-2.87386	-2.87401	-2.87401	-2.87399	-2.87397												158	-2.82721	-2.82722	-2.82722	-2.82722	-2.82744
																											159	-2.87388	-2.87401	-2.87401	-2.87399	-2.87405												159	-2.82723	-2.82723	-2.82723	-2.82723	-2.82744
																											160	-2.8739	-2.87401	-2.87401	-2.874	-2.87404												160	-2.82724	-2.82725	-2.82725	-2.82726	-2.82745
																											161	-2.87392	-2.87402	-2.87402	-2.874	-2.87404												161	-2.8273	-2.8273	-2.8273	-2.8273	-2.82741
																											162	-2.87394	-2.87403	-2.87403	-2.87402	-2.87404
																											163	-2.87394	-2.87404	-2.87404	-2.87402	-2.8741
																											164	-2.87396	-2.87405	-2.87405	-2.87404	-2.87406
																											165	-2.87397	-2.87405	-2.87405	-2.87404	-2.87407
																											166	-2.87398	-2.87405	-2.87405	-2.87404	-2.87409
																											167	-2.87399	-2.87405	-2.87405	-2.87404	-2.87409
																											168	-2.874	-2.87406	-2.87406	-2.87405	-2.87408
																											169	-2.874	-2.87406	-2.87406	-2.87405	-2.87408
																											170	-2.87401	-2.87406	-2.87406	-2.87406	-2.87406
																											171	-2.87402	-2.87406	-2.87406	-2.87406	-2.87406
																											172	-2.87403	-2.87406	-2.87406	-2.87406	-2.87406
																											173	-2.87403	-2.87407	-2.87407	-2.87406	-2.87403
																											174	-2.87404	-2.87407	-2.87407	-2.87406	-2.87404
																											175	-2.87405	-2.87407	-2.87407	-2.87406	-2.87408
																											176	-2.87405	-2.87407	-2.87407	-2.87407	-2.87409
																											177	-2.87406	-2.87407	-2.87407	-2.87407	-2.87408
																											178	-2.87406	-2.87407	-2.87407	-2.87407	-2.87409
																											179	-2.87407	-2.87407	-2.87407	-2.87407	-2.87407
																											180	-2.87407	-2.87407	-2.87407	-2.87407	-2.87407
																											181	-2.87407	-2.87407	-2.87407	-2.87407	-2.87407
																											182	-2.87407	-2.87407	-2.87407	-2.87407	-2.87408
																											183	-2.87407	-2.87407	-2.87407	-2.87407	-2.87407
																											184	-2.87407	-2.87407	-2.87407	-2.87407	-2.87407
